# Supplementary material for: Impact of Endophthalmitis on the Risk of Acute Myocardial Infarction in Ankylosing Spondylitis Patients: A Population-Based Retrospective Cohort Study
Source: J Clin Med. 2023 Feb 3;12(3):1211. doi: 10.3390/jcm12031211 (PMC9918242; doi:10.3390/jcm12031211)
Supplement: Supplementary file 1 [file jcm-12-01211-s001.zip]

Archive with 1 entries (1 files):
- jcm-2109162-supplementary.pdf
